# Supplementary material for: Green and Efficient Construction of Chromeno[3,4-c]pyrrole Core via Barton–Zard Reaction from 3-Nitro-2H-chromenes and Ethyl Isocyanoacetate
Source: Molecules. 2022 Dec 2;27(23):8456. doi: 10.3390/molecules27238456 (PMC9737169; doi:10.3390/molecules27238456)
Supplement: Supplementary file 1 [file molecules-27-08456-s001.zip]

Archive with 1 entries (1 files):
- molecules-2059303-supplementary.pdf
